# Supplementary material for: Experience of care of hospitalized newborns and young children and their parents: A scoping review
Source: PLoS One. 2022 Aug 29;17(8):e0272912. doi: 10.1371/journal.pone.0272912 (PMC9423633; doi:10.1371/journal.pone.0272912)
Supplement: S1 File — (ZIP) [file pone.0272912.s002.zip]

Archive with 3 entries (3 files):
- S1(1)_Pubmed full electronic search strategy.Pdf.eps
- S1(3_)Pubmed full electronic search strategy.Pdf.eps
- S2(1)_Pubmed full electronic search strategy.Pdf.eps
